# Supplementary material for: Reproducibility and Validity of a Semi-Quantitative Food Frequency Questionnaire for Children Aged 6–12 in Western China
Source: Nutrients. 2023 Feb 8;15(4):856. doi: 10.3390/nu15040856 (PMC9959506; doi:10.3390/nu15040856)
Supplement: Supplementary file 1 [file nutrients-15-00856-s001.zip]

Archive with 1 entries (1 files):
- nutrients-2143346-supplementary.pdf
